# Supplementary material for: Characterization of Polysaccharide A Response Reveals Interferon Responsive Gene Signature and Immunomodulatory Marker Expression
Source: Front Immunol. 2020 Oct 26;11:556813. doi: 10.3389/fimmu.2020.556813 (PMC7649347; doi:10.3389/fimmu.2020.556813)
Supplement: Supplementary Table 2 — List of IRGs with p values. List of all interferon-responsive genes and their associated p values from CD4+ cells stimulated for 7 days with PSA. [file Table_2.xlsx]

## Sheet: Sheet1
GENE ID	PValue	D0	D0	D0	D7	D7	D7	symbol	biotype
ENSMUSG00000000204	1	1.419	0	1.113	0.906	0.436	0.9	Slfn4	protein_coding
ENSMUSG00000000247	1	0.775	0.208	0.475	0.63	0.794	0.55	Lhx2	protein_coding
ENSMUSG00000000275	1.47819e-24	75.742	74.527	65.814	14.893	20.313	19.52	Trim25	protein_coding
ENSMUSG00000000386	0.154994	3.614	3.933	4.478	3.284	2.938	2.031	Mx1	protein_coding
ENSMUSG00000000531	3.29564e-37	28.992	19.399	26.516	1.055	2.298	2.66	Grasp	protein_coding
ENSMUSG00000001156	1.80009e-05	14.729	14.647	14.859	8.71	9.055	9.907	Mxd1	protein_coding
ENSMUSG00000001166	0.852455	10.364	7.854	4.98	8.372	7.645	6.284	Oas1c	protein_coding
ENSMUSG00000001729	6.25185e-13	23.637	38.221	29.949	60.917	48.655	54.993	Akt1	protein_coding
ENSMUSG00000001768	0.0368341	1.837	1.765	1.289	0.811	1.187	0.55	Rin2	protein_coding
ENSMUSG00000001847	2.25597e-23	85.247	86.118	91.339	168.7	171.583	163.752	Rac1	protein_coding
ENSMUSG00000002147	0.0365483	39.678	47.863	40.208	53.553	51.397	53.854	Stat6	protein_coding
ENSMUSG00000002227	2.30371e-18	5.438	6.436	4.451	15.239	13.701	14.455	Mov10	protein_coding
ENSMUSG00000002307	0.00182562	80.608	74.17	68.501	67.508	88.512	85.83	Daxx	protein_coding
ENSMUSG00000002325	0.162344	48.766	47.517	41.253	38.354	40.011	32.581	Irf9	protein_coding
ENSMUSG00000002496	4.55648e-08	13.703	14.739	10.11	7.119	6.518	6.674	Tsc2	protein_coding
ENSMUSG00000003752	0.280574	2.636	3.794	2.673	4.883	3.998	2.254	Itpkc	protein_coding
ENSMUSG00000004040	2.36438e-06	47.156	51.196	43.546	57.294	57.368	59.174	Stat3	protein_coding
ENSMUSG00000004043	0.798337	28.861	24.531	26.502	24.729	24.029	25.454	Stat5a	protein_coding
ENSMUSG00000004056	0.0168159	18.342	22.593	17.437	24.579	21.543	23.646	Akt2	protein_coding
ENSMUSG00000006134	3.68575e-06	1.443	1.511	1.208	4.78	2.862	3.727	Crkl	protein_coding
ENSMUSG00000006411	5.10409e-07	1.36	1.476	2.144	0.197	0.299	0.111	Pvrl4	protein_coding
ENSMUSG00000006641	0.0912925	2.433	2.48	1.737	0.914	1.196	1.187	Slc5a6	protein_coding
ENSMUSG00000009621	5.42795e-15	12.177	14.924	14.764	4.103	3.477	4.842	Vav2	protein_coding
ENSMUSG00000010358	4.0786e-07	18.724	22.859	12.213	36.708	31.563	32.741	Ifi35	protein_coding
ENSMUSG00000016528	0.103947	48.456	60.872	44.862	58.814	47.878	60.743	Mapkapk2	protein_coding
ENSMUSG00000016529	1.27544e-10	10.364	12.364	9.404	2.465	1.128	2.429	Il10	protein_coding
ENSMUSG00000017830	0.230266	14.18	5.374	9.119	10.254	11.677	9.971	Dhx58	protein_coding
ENSMUSG00000018930	1.61553e-10	180.692	193.503	191.839	305.088	327.833	476.823	Ccl4	protein_coding
ENSMUSG00000018932	2.29713e-13	25.176	22.836	15.131	43.189	42.505	52.237	Map2k3	protein_coding
ENSMUSG00000018986	6.98762e-08	0	0	0	3.93	1.478	2.214	Slfn3	protein_coding
ENSMUSG00000019082	0.173185	21.395	22.824	21.047	14.822	18.007	16.725	Slc25a22	protein_coding
ENSMUSG00000019256	9.83304e-20	5.45	4.936	5.401	0.567	1.034	1.179	Ahr	protein_coding
ENSMUSG00000019699	0.108835	3.781	4.786	2.877	3.772	2.921	3.002	Akt3	protein_coding
ENSMUSG00000019916	0.0182862	17.138	17.046	10.72	19.484	21.739	22.57	P4ha1	protein_coding
ENSMUSG00000020009	0.00636233	126.273	120.452	92.737	130.3	126.421	128.733	Ifngr1	protein_coding
ENSMUSG00000020027	3.90127e-14	19.201	13.402	15.293	25.517	36.816	29.045	Socs2	protein_coding
ENSMUSG00000020134	1.5966e-17	97.877	76.326	82.383	33.227	39.37	36.149	Peli1	protein_coding
ENSMUSG00000020190	0.0407247	120.799	115.066	114.761	95.474	93.518	95.124	Mknk2	protein_coding
ENSMUSG00000020463	0.0023008	30.543	28.199	23.191	18.027	15.956	21.894	Smek2	protein_coding
ENSMUSG00000020464	0.0103198	7.931	10.645	10.666	13.168	12.497	11.182	Pnpt1	protein_coding
ENSMUSG00000020516	0.936375	9.362	8.142	6.011	8.474	7.423	7.208	Rps6kb1	protein_coding
ENSMUSG00000020623	0.00444083	4.603	6.032	4.668	1.819	2.733	2.373	Map2k6	protein_coding
ENSMUSG00000020641	0.788017	1.849	1.246	2.307	0.945	1.589	1.999	Rsad2	protein_coding
ENSMUSG00000020707	0.3234	1.085	8.869	23.381	8.474	5.774	7.518	Rnf135	protein_coding
ENSMUSG00000020919	0.0173037	15.886	15.904	12.539	17.869	15.282	18.939	Stat5b	protein_coding
ENSMUSG00000021758	1	0	0	0.244	0	0	0.064	Ddx4	protein_coding
ENSMUSG00000022014	4.49602e-11	30.459	27.426	34.183	56.703	52.456	57.995	Epsti1	protein_coding
ENSMUSG00000022114	1	13.882	2.595	10.218	7.891	9.183	8.115	Spry2	protein_coding
ENSMUSG00000022565	9.18084e-06	6.047	8.869	4.736	7.513	8.32	7.932	Plec	protein_coding
ENSMUSG00000022587	1.21837e-09	466.786	540.732	547.982	770.551	708.284	727.13	Ly6e	protein_coding
ENSMUSG00000022793	0.0104397	3.53	2.018	4.139	4.473	6.031	5.455	B4galt4	protein_coding
ENSMUSG00000022965	1.04278e-59	53.274	43.169	41.253	5.379	6.048	6.785	Ifngr2	protein_coding
ENSMUSG00000022967	5.43423e-09	35.981	35.88	31.102	16.625	18.681	19.855	Ifnar1	protein_coding
ENSMUSG00000022969	0.407401	37.066	42.154	38.43	39.204	31.024	31.506	Il10rb	protein_coding
ENSMUSG00000022971	4.64008e-08	32.165	37.667	47.454	28.391	22.875	23.232	Ifnar2	protein_coding
ENSMUSG00000023206	0.0438713	7.955	10.449	7.45	9.797	11.805	10.991	Il15ra	protein_coding
ENSMUSG00000023341	2.3634e-10	6.595	4.636	5.292	1.315	0.999	1.011	Mx2	protein_coding
ENSMUSG00000023961	0.637129	1.109	1.499	2.022	1.126	1.401	1.147	Enpp4	protein_coding
ENSMUSG00000024079	0.762541	9.72	8.961	9.119	8.75	8.961	6.817	Eif2ak2	protein_coding
ENSMUSG00000024472	2.22957e-06	2.862	2.549	2.877	4.316	5.27	4.293	Dcp2	protein_coding
ENSMUSG00000024675	0.112342	11.866	17.842	21.169	24.879	18.399	15.562	Ms4a4c	protein_coding
ENSMUSG00000024677	7.45322e-06	81.3	74.423	69.777	54.293	50.44	50.095	Ms4a6b	protein_coding
ENSMUSG00000024732	0.00972709	8.145	9.665	7.355	9.781	9.781	9.477	Ccdc86	protein_coding
ENSMUSG00000024789	0.000457975	36.601	31.013	30.831	23.422	22.431	22.817	Jak2	protein_coding
ENSMUSG00000024805	4.79529e-13	6.118	5.582	5.021	16.334	16.477	18.071	Pcgf5	protein_coding
ENSMUSG00000025193	0.871577	5.021	6.343	10.34	7.553	5.219	7.542	Cutc	protein_coding
ENSMUSG00000025324	7.89359e-29	1.479	1.603	1.941	10.01	7.269	10.027	Atp10a	protein_coding
ENSMUSG00000025436	0.171091	3.614	3.967	5.442	8.474	4.433	5.025	Xrcc6bp1	protein_coding
ENSMUSG00000025491	8.51242e-168	12.081	14.601	14.058	592.857	559.722	702.942	Ifitm1	protein_coding
ENSMUSG00000025498	1	28.646	33.342	34.888	36.676	41.01	34.517	Irf7	protein_coding
ENSMUSG00000025746	0.0408727	0	0.554	1.276	2.788	3.425	0.693	Il6	protein_coding
ENSMUSG00000026104	1.72166e-51	27.013	36.064	25.932	115.313	107.125	109.093	Stat1	protein_coding
ENSMUSG00000026222	0.0308555	139.487	134.327	125.902	119.14	117.529	115.863	Sp100	protein_coding
ENSMUSG00000026360	7.39379e-213	127.49	137.591	116.24	4.111	4.553	5.75	Rgs2	protein_coding
ENSMUSG00000026447	1.15299e-18	4.615	4.256	3.433	0.874	0.837	1.195	Pik3c2b	protein_coding
ENSMUSG00000026580	1	0	0.427	0.489	0	0	0.247	Selp	protein_coding
ENSMUSG00000026657	0.0537556	2.063	0.75	1.343	0.449	0.726	0.733	Frmd4a	protein_coding
ENSMUSG00000026663	0.336841	2.385	2.803	2.673	3.127	2.657	2.596	Atf6	protein_coding
ENSMUSG00000026669	5.06818e-29	5.546	4.902	2.673	23.934	26.463	22.443	Mcm10	protein_coding
ENSMUSG00000026764	0.0859037	0.62	0.588	0.19	0.851	0.803	0.661	Kif5c	protein_coding
ENSMUSG00000026773	0.0542573	8.646	7.024	9.594	6.623	5.996	5.886	Pfkfb3	protein_coding
ENSMUSG00000026812	1.61056e-07	38.378	26.665	29.325	5.245	4.314	4.229	Tsc1	protein_coding
ENSMUSG00000026826	6.65561e-36	49.123	47.067	40.303	9.947	11.498	11.373	Nr4a2	protein_coding
ENSMUSG00000026896	1.364e-07	4.317	4.371	3.148	6.458	8.585	7.821	Ifih1	protein_coding
ENSMUSG00000027078	0.317065	24.019	28.51	20.803	20.547	22.679	20.93	Ube2l6	protein_coding
ENSMUSG00000027358	0.0753851	1.085	0.992	0.57	0.354	0.538	0.255	Bmp2	protein_coding
ENSMUSG00000027580	0.00387555	18.807	18.372	13.991	13.065	12.206	11.198	BC006779	protein_coding
ENSMUSG00000027669	0.0189678	5.951	3.172	4.56	6.096	5.757	8.036	Gnb4	protein_coding
ENSMUSG00000027883	3.49568e-16	1.789	1.984	2.633	8.639	6.893	8.307	Gpsm2	protein_coding
ENSMUSG00000027951	0.00282983	21.67	20.783	20.518	16.286	14.872	15.323	Adar	protein_coding
ENSMUSG00000028037	0.925555	2.111	1.026	0.475	1.181	1.52	0.964	Ifi44	protein_coding
ENSMUSG00000028156	1.798e-23	19.058	17.115	18.157	39.763	43.966	43.07	Eif4e	protein_coding
ENSMUSG00000028480	1.11092e-31	16.231	17.969	22.377	57.885	63.228	57.844	Glipr2	protein_coding
ENSMUSG00000028495	2.19967e-23	141.705	216.247	244.164	629.108	578.617	589.198	Rps6	protein_coding
ENSMUSG00000028530	0.867372	60.274	66.627	56.885	60.759	51.875	59.779	Jak1	protein_coding
ENSMUSG00000028708	0.0232953	14.049	17.819	8.983	10.254	8.849	8.378	Mknk1	protein_coding
ENSMUSG00000028991	0.26954	7.251	11.579	6.079	8.151	4.391	7.813	Mtor	protein_coding
ENSMUSG00000029009	0.0326132	7.883	7.024	7.382	8.057	8.081	7.885	Mthfr	protein_coding
ENSMUSG00000029174	0.076933	14.526	13.69	14.086	9.773	8.431	10.783	Tbc1d1	protein_coding
ENSMUSG00000029314	0.849934	1.634	1.626	0.936	1.607	1.008	1.649	Agpat9	protein_coding
ENSMUSG00000029366	5.67419e-15	7.382	4.959	6.744	14.286	17.776	18.716	Dck	protein_coding
ENSMUSG00000029417	0.146833	2.326	2.849	4.18	2.363	1.589	1.617	Cxcl9	protein_coding
ENSMUSG00000029561	3.21538e-14	6.595	4.682	5.021	16.491	19.296	14.391	Oasl2	protein_coding
ENSMUSG00000029605	0.00238277	11.401	8.834	8.088	16.16	12.386	13.674	Oas1b	protein_coding
ENSMUSG00000029780	0.504456	19.952	33.573	27.343	23.957	23.704	22.666	Nt5c3	protein_coding
ENSMUSG00000030107	0.0727071	5.391	7.381	6.514	6.017	11.028	9.199	Usp18	protein_coding
ENSMUSG00000030149	3.59623e-12	3.459	3.783	2.7	11.435	12.864	14.415	Klrk1	protein_coding
ENSMUSG00000030156	2.08835e-17	83.16	69.776	61.214	28.714	29.726	23.351	Cd69	protein_coding
ENSMUSG00000030275	0.00814279	9.648	8.684	8.576	10.845	10.669	10.576	Etnk1	protein_coding
ENSMUSG00000030921	0.0396768	34.562	28.775	29.637	21.303	26.378	25.063	Trim30a	protein_coding
ENSMUSG00000031490	1.98271e-18	4.067	6.816	8.481	27.54	30.025	28.759	Eif4ebp1	protein_coding
ENSMUSG00000031537	7.03014e-30	93.154	90.408	82.641	36.597	36.936	29.276	Ikbkb	protein_coding
ENSMUSG00000031557	6.1151e-06	17.973	21.371	17.872	31.439	27.044	31.905	Plekha2	protein_coding
ENSMUSG00000031627	0.000466395	20.787	16.123	15.429	22.106	22.893	26.385	Irf2	protein_coding
ENSMUSG00000031639	4.39207e-18	3.137	3.252	2.7	0.315	0.239	0.135	Tlr3	protein_coding
ENSMUSG00000031712	0.699489	2.087	0.634	0.366	1.11	0.769	0.199	Il15	protein_coding
ENSMUSG00000032089	3.36146e-28	45.796	44.633	39.258	15.641	13.915	16.35	Il10ra	protein_coding
ENSMUSG00000032344	0.949364	2.039	2.595	2.144	2.189	1.529	2.278	E330016A19Rik	protein_coding
ENSMUSG00000032577	4.7611e-30	15.707	16.066	18.184	47.276	42.616	48.988	Mapkapk3	protein_coding
ENSMUSG00000032661	0.0361173	3.948	2.826	4.546	5.158	5.484	5.097	Oas3	protein_coding
ENSMUSG00000032690	0.065459	7.299	9.769	8.441	4.363	5.817	4.954	Oas2	protein_coding
ENSMUSG00000032715	0.0911474	1.598	2.191	1.425	1.992	3.118	2.724	Trib3	protein_coding
ENSMUSG00000033355	8.49588e-16	10.233	8.708	8.644	24.587	30.35	24.323	Rtp4	protein_coding
ENSMUSG00000033487	0.000297313	17.758	20.598	15.09	8.104	9.285	8.522	Fndc3a	protein_coding
ENSMUSG00000033721	0.442178	6.023	5.144	3.637	3.835	3.545	3.855	Vav3	protein_coding
ENSMUSG00000033781	0.487178	7.49	7.716	6.948	6.442	6.876	4.922	Asb13	protein_coding
ENSMUSG00000033799	0.00964999	4.114	2.676	3.257	2	2.144	2.27	BC016423	protein_coding
ENSMUSG00000034116	7.01844e-05	136.613	107.8	127.096	81.102	78.245	76.536	Vav1	protein_coding
ENSMUSG00000034118	0.00290443	2.54	4.625	3.257	5.466	4.305	5.941	Tpst1	protein_coding
ENSMUSG00000034121	0.547952	2.242	1.891	6.188	4.883	5.194	5.631	Mks1	protein_coding
ENSMUSG00000034459	0.893829	17.984	10.022	16.474	13.01	12.719	14.789	Ifit1	protein_coding
ENSMUSG00000034640	0.00193345	7.609	5.213	7.871	3.347	4.28	4.11	Tiparp	protein_coding
ENSMUSG00000035208	2.90499e-11	7.621	7.52	6.147	14.963	12.864	14.861	Slfn8	protein_coding
ENSMUSG00000035299	1.09472e-09	50.614	51.15	35.893	22.24	26.318	22.427	Mid1	protein_coding
ENSMUSG00000035373	1.49497e-08	0.561	0	0	7.427	6.62	5.981	Ccl7	protein_coding
ENSMUSG00000035561	0.194025	1.872	2.826	2.049	1.103	1.58	1.521	Aldh1b1	protein_coding
ENSMUSG00000035692	0.0247251	32.153	27.195	17.736	34.668	33.997	32.82	Isg15	protein_coding
ENSMUSG00000036875	0.3716	5.975	6.632	6.731	8.096	7.722	7.749	Dna2	protein_coding
ENSMUSG00000037533	0.716656	6.249	8.454	6.826	5.828	5.937	7.048	Rapgef6	protein_coding
ENSMUSG00000037826	0.188308	4.055	5.155	2.456	2.922	3.101	2.668	Ppm1k	protein_coding
ENSMUSG00000037860	2.41281e-07	72.439	49.385	58.622	33.022	38.815	29.045	Aim2	protein_coding
ENSMUSG00000038866	0.309607	5.939	5.501	4.831	4.332	4.228	4.516	Zcchc2	protein_coding
ENSMUSG00000038894	3.14463e-07	1.491	1.165	3.148	0.158	0.179	0.271	Irs2	protein_coding
ENSMUSG00000039236	8.79714e-22	9.398	15.697	13.556	56.735	48.723	51.058	Isg20	protein_coding
ENSMUSG00000039304	1.07278e-47	1.944	0.865	1.683	18.2	12.839	17.163	Tnfsf10	protein_coding
ENSMUSG00000039501	0.169704	7.013	8.315	5.143	9.167	7.295	7.821	Znfx1	protein_coding
ENSMUSG00000039697	1.00427e-08	3.113	3.206	1.466	8.041	9.208	7.056	Ncoa7	protein_coding
ENSMUSG00000039753	5.07205e-06	19.952	21.844	16.61	10.711	12.07	11.365	Fbxl5	protein_coding
ENSMUSG00000039841	0.100728	2.97	3.771	3.094	2.292	2.768	2.349	Zfp800	protein_coding
ENSMUSG00000039989	8.06031e-38	29.684	27.241	26.733	8.655	8.696	8.259	Cbx4	protein_coding
ENSMUSG00000039994	0.00354519	36.243	13.897	22.255	22.264	23.499	27.182	Timeless	protein_coding
ENSMUSG00000040033	0.00102136	24.305	26.215	22.16	15.475	19.083	14.989	Stat2	protein_coding
ENSMUSG00000040093	0.11561	1.097	1.384	2.483	1.126	0.709	0.94	Bmf	protein_coding
ENSMUSG00000040296	0.422675	53.238	50.308	49.992	27.974	30.879	27.078	Ddx58	protein_coding
ENSMUSG00000040584	5.6199e-05	6.726	6.597	5.917	2.953	3.186	3.329	Abcb1a	protein_coding
ENSMUSG00000041827	0.43362	3.327	10.022	7.287	8.828	9.738	6.531	Oasl1	protein_coding
ENSMUSG00000041846	0.000861108	23.53	19.722	22.35	14.058	15.282	15.53	Smek1	protein_coding
ENSMUSG00000043263	0.181581	15.802	14.659	19.866	18.641	18.212	16.964	Pyhin1	protein_coding
ENSMUSG00000043415	3.12316e-05	6.464	9.549	4.519	2.591	2.392	2.827	Otud1	protein_coding
ENSMUSG00000043740	0.265737	3.47	2.307	4.071	3.638	3.024	3.464	B430306N03Rik	protein_coding
ENSMUSG00000044197	0.743098	5.343	4.925	5.129	4.332	5.253	3.942	Gpr146	protein_coding
ENSMUSG00000044707	0.288911	0.155	0.219	0	0	0	0	Ccnjl	protein_coding
ENSMUSG00000045932	9.18577e-10	1.121	1.684	1.398	4.615	5.732	4.157	Ifit2	protein_coding
ENSMUSG00000046157	5.94636e-07	15.349	15.362	16.8	9.852	7.842	8.569	Tmem229b	protein_coding
ENSMUSG00000047067	0.510208	7.013	3.206	4.112	4.591	2.306	4.245	Dusp28	protein_coding
ENSMUSG00000047821	9.73194e-08	0.751	1.707	0.773	3.056	5.407	6.451	Trim16	protein_coding
ENSMUSG00000049969	0.163784	4.174	4.336	6.378	6.292	4.86	5.471	Plekhf2	protein_coding
ENSMUSG00000050350	1	11.711	13.286	9.933	11.333	10.729	10.855	Gpr18	protein_coding
ENSMUSG00000050370	0.0121771	0	0	0	0.795	1.093	0.279	Ch25h	protein_coding
ENSMUSG00000050578	0.0614595	0.155	0	0.244	0.394	0.726	0.55	Mmp13	protein_coding
ENSMUSG00000052423	9.47873e-17	41.908	44.287	39	15.956	17.81	16.438	B4galt3	protein_coding
ENSMUSG00000052485	0.00856347	0	0	0	1.859	1.068	0.645	Tmem171	protein_coding
ENSMUSG00000052776	0.652192	12.01	9.953	12.199	11.073	13.086	10.059	Oas1a	protein_coding
ENSMUSG00000053007	0.157479	0	0	0	0.071	0.162	0.183	Creb5	protein_coding
ENSMUSG00000053137	4.75798e-18	28.515	19.041	20.748	5.977	7.252	5.814	Mapk11	protein_coding
ENSMUSG00000053846	0.000899025	0	0.15	0	0.551	0.7	0.534	Lipg	protein_coding
ENSMUSG00000054404	0.837417	0.775	0.6	1.561	1.118	0.632	0.677	Slfn5	protein_coding
ENSMUSG00000054823	0.491656	33.083	30.344	23.598	21.445	23.644	25.772	Whsc1l1	protein_coding
ENSMUSG00000055170	3.37285e-112	17.472	13.955	10.245	272.964	296.347	392.626	Ifng	protein_coding
ENSMUSG00000055200	1	5.295	7.693	5.686	5.686	5.578	5.79	Sertad3	protein_coding
ENSMUSG00000055980	0.565206	0.095	0	0	0	0	0	Irs1	protein_coding
ENSMUSG00000056144	3.45986e-13	5.14	5.87	3.013	12.774	12.856	12.838	Trim34a	protein_coding
ENSMUSG00000056216	7.45201e-10	3.232	3.368	3.026	6.891	7.893	7.056	Cebpg	protein_coding
ENSMUSG00000056268	2.99976e-12	21.371	17.104	14.561	5.544	6.859	6.985	Dennd1b	protein_coding
ENSMUSG00000056290	6.46428e-09	146.881	125.273	107.759	214.079	203.769	199.001	Ms4a4b	protein_coding
ENSMUSG00000057596	0.0783688	7.943	7.543	2.877	4.576	3.784	3.456	Trim30d	protein_coding
ENSMUSG00000059128	NS	0	0	0	0	0	0	Il28a	protein_coding
ENSMUSG00000060519	0.0147412	10.423	3.391	5.428	9.931	7.534	8.522	Tor3a	protein_coding
ENSMUSG00000060747	NS	0	0	0	0	0	0	Il28b	protein_coding
ENSMUSG00000062007	0.000470137	7.835	4.913	2.795	15.775	9.174	10.441	Hsh2d	protein_coding
ENSMUSG00000062157	0.74172	0	0	0.163	0.197	0.06	0.04	Il28ra	protein_coding
ENSMUSG00000062939	5.8871e-26	38.915	47.966	32.052	100.129	92.458	98.74	Stat4	protein_coding
ENSMUSG00000062960	0.000456966	0.787	0.784	1.235	0.386	0.162	0.096	Kdr	protein_coding
ENSMUSG00000063065	0.00914004	32.63	33.942	31.238	38.999	36.568	41.342	Mapk3	protein_coding
ENSMUSG00000063358	0.000155263	22.838	26.526	27.751	51.663	47.938	54.467	Mapk1	protein_coding
ENSMUSG00000066148	2.46688e-07	5.057	5.363	3.949	9.844	8.73	9.015	Prpf4	protein_coding
ENSMUSG00000067297	0.438131	0	0.369	0.421	0.362	0.401	0.422	2010002M12Rik	protein_coding
ENSMUSG00000068015	0.52312	13.977	14.797	8.576	13.632	10.848	12.52	Lrch1	protein_coding
ENSMUSG00000068245	0.0609868	8.384	7.785	9.214	9.789	11.745	11.206	D14Ertd668e	protein_coding
ENSMUSG00000069793	0.358141	2.326	2.387	2.741	2	1.743	2.087	Slfn9	protein_coding
ENSMUSG00000070034	0.987484	79.845	72.613	67.809	72.06	61.528	65.8	Sp110	protein_coding
ENSMUSG00000070388	0.538892	0	0	0	0	0.282	0.111	Fbxo39	protein_coding
ENSMUSG00000070903	NS	0	0	0	0	0	0	Ifna1	protein_coding
ENSMUSG00000071350	0.409312	6.905	4.89	4.912	5.237	9.191	9.175	Setdb2	protein_coding
ENSMUSG00000071537	0.0968005	0	0	0	0.37	0.103	0.159	Klrg2	protein_coding
ENSMUSG00000072568	0.0539485	1.3	1.465	0.95	0.827	0.675	0.597	Fam84b	protein_coding
ENSMUSG00000072844	0.009622	4.007	3.598	4.37	1.567	2.494	1.919	G530011O06Rik	lincRNA
ENSMUSG00000072889	0.727118	3.554	10.587	6.025	5.93	7.235	5.567	Nfxl1	protein_coding
ENSMUSG00000074896	1.45887e-21	3.995	5.755	1.561	18.043	21.133	18.485	Ifit3	protein_coding
ENSMUSG00000075010	1.09341e-128	106.38	121.732	108.112	755.21	726.957	700.362	AW112010	protein_coding
ENSMUSG00000078763	1.24071e-25	18.593	16.861	12.349	45.087	56.984	48.574	Slfn1	protein_coding
ENSMUSG00000079252	0.0153239	22.779	24.208	18.306	27.769	23.191	27.23	Tor1aip2	protein_coding
ENSMUSG00000081219	0.83957	6.989	10.634	4.858	6.86	5.68	6.626	Bambi-ps1	pseudogene
ENSMUSG00000090125	0.169653	0.286	0.196	0	0	0	0	Pou3f1	pseudogene
ENSMUSG00000091576	1.77115e-14	6.416	11.418	6.894	1.488	1.136	0.725	Trim30b	protein_coding
