# Supplementary material for: Characterization of Polysaccharide A Response Reveals Interferon Responsive Gene Signature and Immunomodulatory Marker Expression
Source: Front Immunol. 2020 Oct 26;11:556813. doi: 10.3389/fimmu.2020.556813 (PMC7649347; doi:10.3389/fimmu.2020.556813)
Supplement: Supplementary Table 3 — List of all LegendScreen markers and their GeoMFI values. Complete list of all LegendScreen antibody markers and their associated geometric MFI values. [file Table_3.xlsx]

## Sheet: geoMFI CD4 gate 
GeoMFI
Antibody	Day 0	Day 1	Day7
VISTA	12462	6422	2762
CD130	2491	1283	588
CD100	17539	13867	5033
PD-1H	3625	1568	1085
CD27	13035	0	4057
FR4	4192	4398	1587
CD93	1012	3680	414
Ly108	15451	16816	6639
H-2	195738	126842	87492
CD226	4284	4418	2087
CD200	2663	4095	1325
CD126	1170	1749	640
CD49d	7015	7613	3891
CD84	5447	5927	3163
CD127	4809	6105	2797
CD5	136067	118635	84793
CD172a (SIRPα)	915	652	580
Integrin β7	2109	3177	1365
CD11a	68144	48976	44209
CD36	686	298	463
CD81	2497	2642	1776
CD18	10126	6177	7209
CD106	569	443	414
CD80	866	854	641
CD6	22911	22158	17188
DcTRAIL-R2	507	374	390
CD22	1248	1635	964
KLRG1	636	6182	495
Plexin B2	883	842	696
CD43	88694	77477	70193
CD31	7899	13264	6425
CD21,CD35	563	2024	460
CD1d	4510	5306	3720
CD304	802	1297	667
CD48	98636	76698	82463
CD86	1465	2238	1225
CD45RB	30412	21148	25684
CD11b	584	662	494
CD29	2546	4101	2162
CD45	559000	462000	481000
CD300c/d	639	391	551
CD79b	710	0	620
CD62L	4607	11401	4063
CD272	1075	1255	950
CD229 (Ly-9)	3438	3899	3046
CD90.2	356427	302945	320281
Ly-6C	3126	7191	2831
CD66a	821	1081	744
CD205	2872	3955	2629
CD45.2	154140	113178	142609
PIR-A/B	450	437	419
CD55	5869	8947	5478
IgD	946	1687	887
CD47	14653	13185	13772
CD4	137669	119066	130093
CD16/32	532	385	503
CD132	1849	2488	1754
DR3	1506	2026	1431
CD278	3995	4438	3921
Ly-6D	1359	2365	1337
CD120b	1207	1106	1189
IFNAR-1	1468	2210	1467
CD38	1930	3280	1938
CD8a	786	807	793
F4/80	610	836	616
CD185	615	2288	625
TCR Vγ1.1 + Vγ1.2	684	1536	726
CD23	426	607	454
CD37	731	1051	781
CD19	883	1463	952
CD28	2253	3028	2528
CD124	802	989	909
CD8b	577	949	657
CD3	55953	53367	64885
CD326	503	898	597
CD200R	1595	1781	1936
CD98	11022	9483	13398
IL-21R	1461	2041	1795
CD155	2721	3044	3362
CD3ε	53614	63340	66299
CD49b	347	564	431
TCR β chain	66955	91542	85743
Tim-4	397	445	513
CD45R/B220	876	1788	1134
CD319	788	923	1032
MERTK (Mer)	328	357	430
CD150	4202	5188	5592
CD14	426	423	581
CD301	269	1356	371
Ly-6G/Ly-6C	604	1405	836
CD103	426	607	598
CD184	1044	3243	1479
CD69	814	1566	1163
CD365	403	1005	578
CD39	896	1632	1289
33D1	217	399	326
CD107a (LAMP-1)	483	891	738
CD180	512	1437	790
CD25	567	654	877
CD61	4947	5596	7723
HVEM	11583	12037	18434
GARP	352	608	561
IgM	739	1316	1179
LPAM-1	574	1626	917
CD366	297	307	480
CD196	483	0	781
MD-1	361	1328	586
4-1BB Ligand	379	932	620
CD49a	369	504	605
CD63	397	696	653
CD183	701	1368	1157
CD169	273	512	458
TCR γ/δ	254	384	436
PDC-TREM	368	679	635
CD9	4324	13161	7471
CD49e	325	595	563
CD2	43056	53680	74777
CD120a	358	432	623
CD20	646	1177	1125
CD317	397	675	696
CD210	365	606	643
CD339	228	276	408
CD199	376	2276	686
Notch 3	278	424	513
CD105	237	549	438
Ig light chain κ	1923	3073	3570
CD186 (CXCR6)	873	1441	1648
Ly-49C/F/I/H	269	385	514
CD115	206	231	394
CD51	2353	2933	4511
CD279	1491	3767	2859
CD198	629	1612	1211
GL7	596	752	1153
JAML	490	756	952
RAE-1γ	194	359	377
CD371	418	1716	814
CD223	447	676	875
Siglec H	260	0	529
CD157	437	2443	890
CD49b	366	1178	746
CD357	11503	13711	23536
FcεRIα	234	271	479
Trem-like 4	313	552	643
CD137	336	768	694
CD197	2240	4490	4680
CD195	309	700	653
Delta-like 1	246	373	526
Ly-6G	245	384	529
CD273	259	361	560
CD265	340	1150	737
NK-1.1	233	345	506
CD262	291	680	645
CD134	576	1071	1289
DcTRAIL-R1	423	1446	952
LAP	319	1349	725
CD96	1619	0	3690
CD83	329	755	754
CD24	1048	4637	2405
CD40	195	440	450
CX3CR1	300	607	712
TIGIT	311	1192	744
CD178	209	354	503
CD152	198	298	479
CD71	700	1189	1694
CD85k	413	669	1011
CD135	236	664	582
CD301b	149	640	377
CD146	179	435	453
TLR4 (CD284)/MD2 Complex	204	284	522
CD133	210	895	547
CD88	183	446	477
CD207	161	0	420
CD45.1	175	0	457
CD73	4762	0	12457
CD140a	196	1583	520
CD370	141	265	375
Notch 2	732	1758	1968
Ly-49A	158	386	429
CD59a	182	338	495
IFN-γ R b chain	215	513	590
CD275	360	1157	994
TLT-2	205	690	567
Notch 4	206	598	590
CD140b	138	221	400
LT beta R	159	435	470
Jagged 2	147	327	437
CD147	341	2990	1018
CD154	160	311	494
CD117	178	343	569
CD122	607	1062	1947
MAdCAM-1	162	383	522
Mac-3	333	767	1077
MAIR-V	87.7	200	285
CD254	311	950	1018
CD267	197	390	646
Podoplanin	247	525	814
MAIR-IV	138	263	459
CD194	431	1985	1452
CD253	126	234	425
Galectin-9	292	1242	995
Ly-51	141	381	486
IL-23R	509	3210	1755
CD252	140	546	491
CD274	4104	9284	14411
CD30	207	836	729
CD70	117	207	415
E-Cadherin	202	745	720
CD121a	154	0	551
CD369 (Dectin-1, CLEC7A)	223	523	799
CD202b	119	220	427
ESAM	330	706	1192
CD309	141	475	525
CD144	125	426	473
CD104	95.6	300	363
CD193	371	1735	1421
CD94	136	205	526
Ly49H	110	251	433
Delta-like 4	112	288	449
Ly6K	151	703	620
IL-33Rα	159	552	664
CD355	131	436	558
CD138	108	374	472
GITR Ligand	100	546	439
Notch 1	107	296	470
CD335	119	435	525
Ly49D	132	209	587
CD34	101	404	450
CD182	136	735	607
Tim-2	108	271	483
B7-H4	102	213	457
CD268	187	477	856
CD90.1	78.5	244	364
CD200R3	110	305	536
CD351	195	464	956
CD255	110	234	570
CD276	125	885	650
CD34	132	825	689
XCR1	235	1131	1253
NKG2D	130	477	704
Mac-2	165	596	903
CD153	191	611	1080
CD160	246	1541	1466
CD54	2514	8721	15645
Ly-6A/E	33092	111919	215135
I-A/I-E	3032	8280	21232
CD159a	129	696	904
CD300LG	105	1364	785
CD179a	88.1	1042	722
CD123	61.1	792	567
CD64	358	579	4252
CD11c	728	671	10821
SSEA-1	109	221	1995
CD44	606	38325	21857
CD41	0	330	645
TER-119	0	239	339

## Sheet: summary with fold change 
Antibody	FC1	FC7		Antibody	FC1	FC7		Antibody	FC1	FC7
Ly-6A/E	3.38206	6.50112		CD39	1.82143	1.43862		CD366	1.03367	1.61616
CD2	1.24675	1.73674		CD117	1.92697	3.19663		RAE-1γ	1.85052	1.9433
CD44	63.2426	36.0677		CD94	1.50735	3.86765		TCR γ/δ	1.51181	1.71654
TCR β chain	1.36722	1.28061		TER-119	#DIV/0!	#DIV/0!		CD339	1.21053	1.78947
I-A/I-E	2.73087	7.00264		Notch 4	2.90291	2.86408		CD365	2.4938	1.43424
CD54	3.46897	6.22315		CD309	3.36879	3.7234		CD103	1.42488	1.40376
CD3ε	1.18141	1.2366		CD49b	3.21858	2.03825		CD14	0.992958	1.36385
CD357	1.19195	2.04607		IFN-γ R b chain	2.38605	2.74419		Tim-4	1.12091	1.29219
CD274	2.26218	3.51145		Tim-2	2.50926	4.47222		33D1	1.83871	1.5023
CD11c	0.921703	14.864		CD138	3.46296	4.37037		CD124	1.23317	1.13342
CD3	0.953783	1.15963		Notch 1	2.76636	4.39252		CD301	5.04089	1.37918
CD73	0	2.61592		TLT-2	3.36585	2.76585		MERTK (Mer)	1.08841	1.31098
HVEM	1.0392	1.59147		MAdCAM-1	2.3642	3.22222		CD326	1.78529	1.18688
CD64	1.61732	11.8771		CD137	2.28571	2.06548		CD49b	1.62536	1.24207
CD9	3.04371	1.7278		B7-H4	2.08824	4.48039		CD8b	1.64471	1.13865
CD61	1.13119	1.56115		CD262	2.33677	2.21649		CD19	1.65685	1.07814
CD197	2.00446	2.08929		CD252	3.9	3.50714		CD37	1.43776	1.0684
CD98	0.86037	1.21557		CD69	1.92383	1.42875		TCR Vγ1.1 + Vγ1.2	2.24561	1.0614
CD51	1.24649	1.91713		CD34	4	4.45545		CD23	1.42488	1.06573
CD96	0	2.27918		CD144	3.408	3.784		CD185	3.72033	1.01626
SSEA-1	2.02752	18.3028		CD135	2.81356	2.4661		CD38	1.69948	1.00415
Ig light chain κ	1.59802	1.85647		Ly-51	2.70213	3.44681		CD8a	1.02672	1.00891
CD150	1.23465	1.33079		CD195	2.26537	2.11327		F4/80	1.37049	1.00984
CD279	2.52649	1.91751		LPAM-1	2.83275	1.59756		IFNAR-1	1.50545	0.999319
CD24	4.42462	2.29485		CD200R	1.11661	1.21379		CD120b	0.916321	0.985087
CD122	1.74959	3.20758		GITR Ligand	5.46	4.39		Ly-6D	1.74025	0.983812
IL-23R	6.30648	3.44794		Delta-like 4	2.57143	4.00893		CD16/32	0.723684	0.945489
Notch 2	2.40164	2.68852		CD133	4.2619	2.60476		PIR-A/B	0.971111	0.931111
CD160	6.26423	5.95935		CD154	1.94375	3.0875		IgD	1.7833	0.937632
CD193	4.67655	3.83019		IL-21R	1.39699	1.22861		CD278	1.11089	0.981477
CD194	4.60557	3.36891		Trem-like 4	1.76358	2.05431		DR3	1.34529	0.950199
XCR1	4.81277	5.33191		CD140a	8.07653	2.65306		CD66a	1.31669	0.906212
CD71	1.69857	2.42		Ly49H	2.28182	3.93636		CD300c/d	0.611894	0.862285
CD153	3.19895	5.65445		MAIR-IV	1.9058	3.32609		CD79b	0	0.873239
ESAM	2.13939	3.61212		TLR4 (CD284)/MD2 Complex	1.39216	2.55882		CD11b	1.13356	0.84589
CD159a	5.39535	7.00775		CD59a	1.85714	2.71978		CD132	1.34559	0.948621
CD186 (CXCR6)	1.65063	1.88774		LT beta R	2.73585	2.95597		CD21,CD35	3.59503	0.817052
CD351	2.37949	4.90256		CD199	6.05319	1.82447		DcTRAIL-R2	0.737673	0.769231
Mac-3	2.3033	3.23423		CD25	1.15344	1.54674		CD272	1.16744	0.883721
Mac-2	3.61212	5.47273		CD202b	1.84874	3.58824		CD304	1.61721	0.831671
CD134	1.85938	2.23785		CD273	1.39382	2.16216		KLRG1	9.72013	0.778302
CD254	3.05466	3.27331		CD253	1.85714	3.37302		CD106	0.778559	0.727592
Galectin-9	4.25342	3.40753		CD317	1.70025	1.75315		Plexin B2	0.953567	0.788222
CD300LG	12.9905	7.47619		CD196	0	1.61698		CD36	0.434402	0.674927
CD147	8.76833	2.98534		CD70	1.76923	3.54701		CD80	0.986143	0.740185
CD268	2.5508	4.57754		CD178	1.69378	2.4067		CD86	1.52765	0.836177
CD41	#DIV/0!	#DIV/0!		CD88	2.43716	2.60656		CD205	1.37709	0.91539
CD155	1.11871	1.23558		Jagged 2	2.22449	2.97279		CD22	1.3101	0.772436
CD275	3.21389	2.76111		CD90.1	3.10828	4.63694		Ly-6C	2.30038	0.90563
CD179a	11.8275	8.19523		Ly-6G	1.56735	2.15918		CD172a (SIRPα)	0.712568	0.63388
CD85k	1.61985	2.44794		CD45.1	0	2.61143		CD29	1.61076	0.849175
CD198	2.5628	1.92528		CD152	1.50505	2.41919		CD55	1.52445	0.933379
CD369 (Dectin-1, CLEC7A)	2.34529	3.58296		Delta-like 1	1.51626	2.13821		CD229 (Ly-9)	1.13409	0.88598
NKG2D	3.66923	5.41538		CD210	1.66027	1.76164		CD126	1.49487	0.547009
Podoplanin	2.12551	3.29555		CD180	2.80664	1.54297		CD62L	2.47471	0.881919
CD34	6.25	5.2197		CD28	1.34399	1.12206		CD93	3.63636	0.409091
GL7	1.26174	1.93456		CD146	2.43017	2.53073		CD81	1.05807	0.711254
DcTRAIL-R1	3.41844	2.25059		NK-1.1	1.48069	2.17167		Integrin β7	1.5064	0.647226
CD276	7.08	5.2		Ly-49A	2.44304	2.71519		CD1d	1.1765	0.824834
CD30	4.03865	3.52174		Siglec H	0	2.03462		CD47	0.899816	0.939876
E-Cadherin	3.68812	3.56436		CD104	3.13808	3.79707		CD200	1.53774	0.497559
CD123	12.9624	9.27987		PDC-TREM	1.84511	1.72554		CD31	1.6792	0.813394
IL-33Rα	3.4717	4.1761		CD120a	1.2067	1.74022		CD130	0.515054	0.23605
CD20	1.82198	1.74149		CD140b	1.60145	2.89855		CD127	1.26949	0.581618
CD182	5.40441	4.46324		CD207	0	2.6087		CD226	1.03128	0.487162
Ly6K	4.65563	4.10596		CD45R/B220	2.0411	1.29452		CD84	1.08812	0.580687
JAML	1.54286	1.94286		CD63	1.75315	1.64484		PD-1H	0.432552	0.29931
CD255	2.12727	5.18182		CD40	2.25641	2.30769		FR4	1.04914	0.378578
CD183	1.9515	1.6505		CD107a (LAMP-1)	1.84472	1.52795		CD18	0.610014	0.71193
Ly49D	1.58333	4.44697		FcεRIα	1.15812	2.04701		CD49d	1.08525	0.554669
CD157	5.59039	2.03661		Ly-49C/F/I/H	1.43123	1.91078		CD45RB	0.695383	0.844535
CD267	1.9797	3.27919		CD319	1.17132	1.30964		CD6	0.967134	0.750207
IgM	1.78078	1.5954		4-1BB Ligand	2.4591	1.63588		CD4	0.864872	0.944969
CD184	3.10632	1.41667		CD49e	1.83077	1.73231		Ly108	1.08834	0.429681
TIGIT	3.8328	2.39228		CD49a	1.36585	1.63957		CD27	0	0.311239
CD223	1.5123	1.95749		Notch 3	1.52518	1.84532		VISTA	0.515327	0.221634
CD355	3.32824	4.25954		CD370	1.87943	2.65957		CD45.2	0.734255	0.925191
CD200R3	2.77273	4.87273		Ly-6G/Ly-6C	2.32616	1.38411		CD100	0.790638	0.28696
CD83	2.29483	2.29179		CD301b	4.2953	2.5302		CD48	0.777586	0.836033
CX3CR1	2.02333	2.37333		MD-1	3.67867	1.62327		CD43	0.873531	0.791406
LAP	4.22884	2.27273		GARP	1.72727	1.59375		CD11a	0.718713	0.648759
CD335	3.65546	4.41176		CD105	2.31646	1.8481		CD90.2	0.84995	0.898588
CD121a	0	3.57792		MAIR-V	2.2805	3.24971		CD5	0.871887	0.623171
CD265	3.38235	2.16765		CD115	1.12136	1.91262		CD45	0.826476	0.860465
CD371	4.10526	1.94737		CD169	1.87546	1.67766		H-2	0.648019	0.446985

## Sheet: summary with deltas only
Antibody	D1-D0	D7-D0		Antibody	D1-D0	D7-D0		Antibody	D1-D0	D7-D0
Ly-6A/E	78827	182043		CD39	736	393		CD366	10	183
CD2	10624	31721		CD117	165	391		RAE-1γ	165	183
CD44	37719	21251		CD94	69	390		TCR γ/δ	130	182
TCR β chain	24587	18788		TER-119	284.1	384.1		CD339	48	180
I-A/I-E	5248	18200		Notch 4	392	384		CD365	602	175
CD54	6207	13131		CD309	334	384		CD103	181	172
CD3ε	9726	12685		CD49b	812	380		CD14	-3	155
CD357	2208	12033		IFN-γ R b chain	298	375		Tim-4	48	116
CD274	5180	10307		Tim-2	163	375		33D1	182	109
CD11c	-57	10093		CD138	266	364		CD124	187	107
CD3	-2586	8932		Notch 1	189	363		CD301	1087	102
CD73	-4762	7695		TLT-2	485	362		MERTK (Mer)	29	102
HVEM	454	6851		MAdCAM-1	221	360		CD326	395	94
CD64	221	3894		CD137	432	358		CD49b	217	84
CD9	8837	3147		B7-H4	111	355		CD8b	372	80
CD61	649	2776		CD262	389	354		CD19	580	69
CD197	2250	2440		CD252	406	351		CD37	320	50
CD98	-1539	2376		CD69	752	349		TCR Vγ1.1 + Vγ1.2	852	42
CD51	580	2158		CD34	303	349		CD23	181	28
CD96	-1619	2071		CD144	301	348		CD185	1673	10
SSEA-1	112	1886		CD135	428	346		CD38	1350	8
Ig light chain κ	1150	1647		Ly-51	240	345		CD8a	21	7
CD150	986	1390		CD195	391	344		F4/80	226	6
CD279	2276	1368		LPAM-1	1052	343		IFNAR-1	742	-1
CD24	3589	1357		CD200R	186	341		CD120b	-101	-18
CD122	455	1340		GITR Ligand	446	339		Ly-6D	1006	-22
IL-23R	2701	1246		Delta-like 4	176	337		CD16/32	-147	-29
Notch 2	1026	1236		CD133	685	337		PIR-A/B	-13	-31
CD160	1295	1220		CD154	151	334		IgD	741	-59
CD193	1364	1050		IL-21R	580	334		CD278	443	-74
CD194	1554	1021		Trem-like 4	239	330		DR3	520	-75
XCR1	896	1018		CD140a	1387	324		CD66a	260	-77
CD71	489	994		Ly49H	141	323		CD300c/d	-248	-88
CD153	420	889		MAIR-IV	125	321		CD79b	-710	-90
ESAM	376	862		TLR4 (CD284)/MD2 Complex	80	318		CD11b	78	-90
CD159a	567	775		CD59a	156	313		CD132	639	-95
CD186 (CXCR6)	568	775		LT beta R	276	311		CD21,CD35	1461	-103
CD351	269	761		CD199	1900	310		DcTRAIL-R2	-133	-117
Mac-3	434	744		CD25	87	310		CD272	180	-125
Mac-2	431	738		CD202b	101	308		CD304	495	-135
CD134	495	713		CD273	102	301		KLRG1	5546	-141
CD254	639	707		CD253	108	299		CD106	-126	-155
Galectin-9	950	703		CD317	278	299		Plexin B2	-41	-187
CD300LG	1259	680		CD196	-628	298		CD36	-388	-223
CD147	2649	677		CD70	90	298		CD80	-12	-225
CD268	290	669		CD178	145	294		CD86	773	-240
CD41	330	645		CD88	263	294		CD205	1083	-243
CD155	323	641		Jagged 2	180	290		CD22	387	-284
CD275	797	634		CD90.1	165.5	285.5		Ly-6C	4065	-295
CD179a	953.9	633.9		Ly-6G	139	284		CD172a (SIRPα)	-263	-335
CD85k	256	598		CD45.1	-175	282		CD29	1555	-384
CD198	983	582		CD152	100	281		CD55	3078	-391
CD369 (Dectin-1, CLEC7A)	300	576		Delta-like 1	127	280		CD229 (Ly-9)	461	-392
NKG2D	347	574		CD210	241	278		CD126	579	-530
Podoplanin	278	567		CD180	925	278		CD62L	6794	-544
CD34	693	557		CD28	775	275		CD93	2668	-598
GL7	156	557		CD146	256	274		CD81	145	-721
DcTRAIL-R1	1023	529		NK-1.1	112	273		Integrin β7	1068	-744
CD276	760	525		Ly-49A	228	271		CD1d	796	-790
CD30	629	522		Siglec H	-260	269		CD47	-1468	-881
E-Cadherin	543	518		CD104	204.4	267.4		CD200	1432	-1338
CD123	730.9	505.9		PDC-TREM	311	267		CD31	5365	-1474
IL-33Rα	393	505		CD120a	74	265		CD130	-1208	-1903
CD20	531	479		CD140b	83	262		CD127	1296	-2012
CD182	599	471		CD207	-161	259		CD226	134	-2197
Ly6K	552	469		CD45R/B220	912	258		CD84	480	-2284
JAML	266	462		CD63	299	256		PD-1H	-2057	-2540
CD255	124	460		CD40	245	255		FR4	206	-2605
CD183	667	456		CD107a (LAMP-1)	408	255		CD18	-3949	-2917
Ly49D	77	455		FcεRIα	37	245		CD49d	598	-3124
CD157	2006	453		Ly-49C/F/I/H	116	245		CD45RB	-9264	-4728
CD267	193	449		CD319	135	244		CD6	-753	-5723
IgM	577	440		4-1BB Ligand	553	241		CD4	-18603	-7576
CD184	2199	435		CD49e	270	238		Ly108	1365	-8812
TIGIT	881	433		CD49a	135	236		CD27	-13035	-8978
CD223	229	428		Notch 3	146	235		VISTA	-6040	-9700
CD355	305	427		CD370	124	234		CD45.2	-40962	-11531
CD200R3	195	426		Ly-6G/Ly-6C	801	232		CD100	-3672	-12506
CD83	426	425		CD301b	491	228		CD48	-21938	-16173
CX3CR1	307	412		MD-1	967	225		CD43	-11217	-18501
LAP	1030	406		GARP	256	209		CD11a	-19168	-23935
CD335	316	406		CD105	312	201		CD90.2	-53482	-36146
CD121a	-154	397		MAIR-V	112.3	197.3		CD5	-17432	-51274
CD265	810	397		CD115	25	188		CD45	-97000	-78000
CD371	1298	396		CD169	239	185		H-2	-68896	-108246
